# Supplementary material for: Adverse Events Associated with BNT162b2 and AZD1222 Vaccines in the Real World: Surveillance Report in a Single Italian Vaccine Center
Source: J Clin Med. 2022 Mar 4;11(5):1408. doi: 10.3390/jcm11051408 (PMC8911524; doi:10.3390/jcm11051408)
Supplement: Supplementary file 1 [file jcm-11-01408-s001.zip]

Archive with 1 entries (1 files):
- jcm-1602981-supplementary.pdf
